# Supplementary material for: Cardiotoxicity Secondary to Immune Checkpoint Inhibitors in the Elderly: Safety in Real-World Data
Source: Cancers (Basel). 2023 Aug 28;15(17):4293. doi: 10.3390/cancers15174293 (PMC10486692; doi:10.3390/cancers15174293)
Supplement: Supplementary file 1 [file cancers-15-04293-s001.zip]

Archive with 1 entries (1 files):
- cancers-2512287-supplementary.pdf
